# Supplementary material for: High-Throughput Sequencing Supports Strong Geographical Patterns in the Cladia aggregata Complex (Ascomycota, Lecanorales) and Identifies the Asian Clade as an Independent Species
Source: J Fungi (Basel). 2026 Jan 28;12(2):90. doi: 10.3390/jof12020090 (PMC12941837; doi:10.3390/jof12020090)
Supplement: Supplementary file 1 [file jof-12-00090-s001.zip]

Archive with 1 entries (1 files):
- jof-4046743-supplementary.pdf
